# Supplementary material for: Synergy of Small Antiviral Molecules on a Black-Phosphorus Nanocarrier: Machine Learning and Quantum Chemical Simulation Insights
Source: Molecules. 2023 Apr 17;28(8):3521. doi: 10.3390/molecules28083521 (PMC10142408; doi:10.3390/molecules28083521)
Supplement: Supplementary file 1 [file molecules-28-03521-s001.zip]

Archive with 1 entries (1 files):
- molecules-2309552-supplementary.pdf
